# Supplementary material for: Use of soil spectral reflectance to estimate texture and fertility affected by land management practices in Ethiopian tropical highland
Source: PLoS One. 2022 Jul 21;17(7):e0270629. doi: 10.1371/journal.pone.0270629 (PMC9302783; doi:10.1371/journal.pone.0270629)
Supplement: S2 Table — (XLSX) [file pone.0270629.s006.xlsx]

## Sheet: Sheet1
S2 Table. Preprocessed soil spectral data for selected wavelengths of study catchment
	Multiscatter corrected reflectance for selected wavelength (nm) for organic carbon prediction								Median filter corrected reflectance for selected wavelength (nm) for clay prediction							Gaussian filter corrected reflectance for selected wavelength (nm) for sand prediction
Plot no.	organic carbon (%)	355 nm	570 nm	845 nm	850 nm	2293 nm	2300 nm	clay (%)	568 nm	570 nm	845 nm	850 nm	1592 nm	1595 nm	sand (%)	568 nm	570 nm	1290 nm	1295 nm	1302 nm	1305 nm
1	4.91	0.00893329	0.122758	0.235678	0.235492	0.213095	0.209671	80	0.0868048	0.0887278	0.180124	0.18001	0.196275	0.195112	5	0.0868053	0.0887194	0.209678	0.209588	0.208303	0.20929
2	3.75	0.00909373	0.122705	0.23566	0.235261	0.21223	0.202065	74	0.0893936	0.0911172	0.194414	0.194631	0.228843	0.230645	7	0.0893897	0.0911167	0.24004	0.239003	0.239874	0.240973
3	3.91	0.0092586	0.122435	0.235967	0.235603	0.209504	0.210328	74	0.0918824	0.0936025	0.197294	0.197507	0.231018	0.230791	11	0.0918755	0.0936054	0.241036	0.241565	0.242694	0.241493
4	3.19	0.0101498	0.122082	0.235347	0.234965	0.209389	0.208569	71	0.0921894	0.0938484	0.205659	0.205922	0.253082	0.252735	11	0.0921895	0.0938398	0.260852	0.260854	0.261981	0.261721
5	2.79	0.0145698	0.120966	0.230555	0.230153	0.203433	0.19969	70	0.0927539	0.0945199	0.198786	0.19914	0.233317	0.233452	13	0.0927516	0.0945164	0.242817	0.243436	0.244761	0.243121
6	2.67	0.0170626	0.117223	0.224914	0.224944	0.213251	0.220224	66	0.0929106	0.0948738	0.199939	0.200316	0.234748	0.235247	13	0.0929146	0.0948565	0.244974	0.245994	0.245381	0.246004
7	2.75	0.0193022	0.116416	0.225253	0.225306	0.212938	0.22467	66	0.0933698	0.0956854	0.204586	0.204389	0.228192	0.228743	14	0.093368	0.0956961	0.240558	0.241078	0.240942	0.240823
8	2.59	0.0199709	0.115608	0.224571	0.224629	0.215873	0.219568	64	0.0939011	0.0963248	0.209275	0.209163	0.237469	0.238646	15	0.0939004	0.0963263	0.251287	0.251398	0.251262	0.250816
9	2.19	0.0202024	0.117241	0.226529	0.226369	0.217687	0.213328	61	0.0942298	0.0962584	0.200798	0.200551	0.223965	0.224796	15	0.0942275	0.0962573	0.235208	0.235399	0.235401	0.235171
10	2.15	0.0205936	0.115316	0.223815	0.223802	0.217309	0.21624	57	0.0950086	0.0962189	0.162997	0.162781	0.18329	0.18299	17	0.0950046	0.0962191	0.189469	0.188838	0.189464	0.189535
11	2	0.0208409	0.116671	0.223504	0.223297	0.218228	0.218617	56	0.0955565	0.0977111	0.202285	0.202097	0.225965	0.225247	17	0.0955586	0.0977048	0.237513	0.236856	0.237643	0.237556
12	1.76	0.0208423	0.116157	0.224864	0.224856	0.213477	0.217179	54	0.0956553	0.0979911	0.211837	0.211866	0.240244	0.240467	17	0.0956518	0.0979941	0.252809	0.253081	0.253409	0.253231
13	1.76	0.0212413	0.11609	0.225023	0.224865	0.215384	0.214874	54	0.0958442	0.0978781	0.211064	0.210984	0.252855	0.253434	17	0.0958409	0.0978742	0.261126	0.261218	0.263034	0.263151
14	1.8	0.021255	0.116673	0.226412	0.226148	0.21689	0.216974	54	0.0969705	0.0993318	0.213289	0.213144	0.240073	0.242216	18	0.0969689	0.0993334	0.253863	0.253835	0.254241	0.25391
15	1.84	0.0214007	0.115922	0.225146	0.224971	0.211528	0.218906	54	0.097259	0.0994033	0.214521	0.21459	0.257346	0.256969	19	0.0972557	0.0994049	0.26499	0.265214	0.266235	0.266372
16	1.96	0.0214747	0.116796	0.226093	0.225834	0.214065	0.216785	54	0.0972791	0.099709	0.213501	0.213554	0.241997	0.241399	20	0.0972758	0.0997117	0.254069	0.253593	0.254552	0.25433
17	2	0.0223369	0.109832	0.229235	0.229087	0.224407	0.222467	54	0.0973652	0.0994647	0.205021	0.204755	0.227764	0.228488	20	0.0973625	0.0994615	0.238892	0.239181	0.239621	0.238905
18	1.72	0.0226628	0.108941	0.225421	0.225265	0.232634	0.225282	53	0.0980097	0.0996982	0.213739	0.214269	0.261096	0.261975	21	0.0980104	0.0996915	0.270942	0.269479	0.270862	0.270913
19	1.72	0.0228978	0.108865	0.225857	0.225586	0.236829	0.237671	52	0.10021	0.102353	0.215737	0.215767	0.255082	0.256341	22	0.100208	0.102347	0.264265	0.263873	0.265318	0.265206
20	1.6	0.0230823	0.10897	0.22635	0.226074	0.230267	0.229278	51	0.100528	0.102252	0.207563	0.207998	0.247618	0.248911	23	0.100533	0.102235	0.254644	0.253859	0.255319	0.255309
21	1.56	0.0234039	0.112672	0.220535	0.220836	0.217782	0.218515	48	0.102526	0.104192	0.203054	0.203277	0.241256	0.241553	23	0.102524	0.104188	0.246384	0.245094	0.248335	0.24714
22	1.6	0.0243848	0.112372	0.221171	0.221429	0.220033	0.221927	48	0.106572	0.108165	0.22082	0.221535	0.272204	0.271243	23	0.106567	0.108167	0.27818	0.27919	0.27944	0.28007
23	1.6	0.0248844	0.112412	0.220861	0.221175	0.221979	0.216042	48	0.106573	0.1082	0.210474	0.210751	0.24913	0.248984	24	0.106568	0.108211	0.25663	0.256831	0.258517	0.257932
24	1.56	0.0251355	0.108184	0.215624	0.216068	0.236445	0.235672	47	0.107406	0.109229	0.212387	0.212386	0.251185	0.25159	25	0.107406	0.109218	0.259056	0.259423	0.260707	0.259414
25	1.4	0.0251804	0.112788	0.221208	0.22106	0.217419	0.218078	45	0.109422	0.111867	0.234215	0.234406	0.277719	0.278076	26	0.109423	0.111865	0.288592	0.288994	0.289628	0.29097
26	1.4	0.0261625	0.10633	0.225181	0.224966	0.222748	0.220588	45	0.110918	0.113319	0.239743	0.239591	0.289717	0.289799	27	0.110913	0.113326	0.298556	0.299718	0.29921	0.29908
27	1.48	0.0263721	0.105525	0.22354	0.223388	0.221611	0.22549	45	0.111945	0.114622	0.241124	0.241313	0.289462	0.289574	27	0.111945	0.114616	0.298901	0.299202	0.300001	0.299963
28	1.32	0.0267655	0.10842	0.212735	0.213142	0.241055	0.231194	42	0.112062	0.114624	0.241647	0.241534	0.288657	0.288983	28	0.112058	0.114627	0.298935	0.299807	0.301178	0.30008
29	1.28	0.027084	0.106534	0.224917	0.224972	0.22356	0.21695	40	0.112722	0.114417	0.231871	0.232329	0.283129	0.282925	29	0.11272	0.114417	0.289605	0.290082	0.291233	0.29182
30	1.28	0.0272215	0.105793	0.223768	0.223946	0.224723	0.223997	39	0.112951	0.115391	0.241743	0.242006	0.290935	0.290414	29	0.112948	0.115394	0.300641	0.300716	0.301053	0.301673
31	1.16	0.0276328	0.10489	0.222054	0.221938	0.223541	0.224209	38	0.113044	0.115472	0.242546	0.242506	0.290678	0.291372	30	0.113042	0.115476	0.301868	0.301343	0.302281	0.302735
32	1.16	0.0283036	0.106327	0.218093	0.218162	0.223568	0.227092	37	0.113684	0.116117	0.243236	0.243221	0.292285	0.292847	31	0.113679	0.116122	0.301111	0.301542	0.302473	0.303258
33	1.08	0.0285234	0.107863	0.211525	0.212183	0.232167	0.233023	34	0.11567	0.117856	0.221695	0.221717	0.2509	0.252209	31	0.115669	0.117856	0.263358	0.26385	0.265377	0.264107
34	1.12	0.0285561	0.108719	0.217279	0.217182	0.224903	0.227579	34	0.115936	0.117789	0.226378	0.226675	0.267287	0.268157	32	0.115931	0.117782	0.274567	0.276302	0.275756	0.275404
35	1.04	0.0286458	0.106033	0.218537	0.218768	0.228218	0.22526	32	0.117054	0.119146	0.224923	0.22498	0.257378	0.257701	33	0.117047	0.119154	0.268105	0.26741	0.269593	0.26881
36	1.04	0.028781	0.108767	0.218252	0.218435	0.227795	0.222327	32	0.117359	0.119511	0.223902	0.223953	0.254905	0.254438	34	0.117356	0.119515	0.26567	0.265923	0.266412	0.267026
37	1	0.0288165	0.108522	0.216614	0.216822	0.224589	0.225895	30	0.118178	0.120427	0.214868	0.214549	0.228672	0.228442	36	0.118179	0.120424	0.238947	0.238919	0.23881	0.238767
38	1	0.0289757	0.105605	0.217527	0.218033	0.226626	0.229672	27	0.118752	0.120937	0.228434	0.22848	0.26035	0.260396	37	0.118749	0.120942	0.27235	0.272949	0.273294	0.273599
39	0.92	0.0292543	0.108469	0.216767	0.216712	0.222221	0.220141	26	0.119082	0.121304	0.214353	0.2142	0.226717	0.226938	38	0.119083	0.121305	0.238288	0.23767	0.238733	0.238308
40	0.96	0.0294598	0.105666	0.218215	0.218599	0.227801	0.228909	26	0.120355	0.122683	0.21742	0.217085	0.230719	0.230552	40	0.120357	0.122677	0.241544	0.24125	0.240944	0.24135
41	0.88	0.0296262	0.104039	0.21508	0.215002	0.230295	0.231776	25	0.120619	0.122918	0.218428	0.218122	0.232141	0.231941	41	0.12062	0.122914	0.242513	0.242471	0.241998	0.24254
42	0.8	0.0296959	0.10483	0.216583	0.21665	0.232266	0.228756	24	0.131376	0.133873	0.253119	0.252888	0.292963	0.29247	43	0.131377	0.133867	0.301407	0.301663	0.301335	0.301027
43	0.76	0.0299141	0.108298	0.216254	0.216479	0.224696	0.228731	21	0.134195	0.136702	0.262028	0.261726	0.30259	0.302716	47	0.134193	0.136708	0.311625	0.311787	0.313497	0.312632
44	0.72	0.0301582	0.107902	0.216107	0.216145	0.225913	0.227069	18	0.134465	0.136952	0.264203	0.264009	0.305106	0.306507	47	0.134462	0.136953	0.316564	0.316202	0.316516	0.316115
45	0.68	0.0306647	0.107595	0.215921	0.21579	0.227763	0.225303	15	0.135078	0.137516	0.250766	0.250792	0.284035	0.284483	47	0.135077	0.137516	0.294502	0.295144	0.296048	0.296265
46	0.56	0.0309104	0.105242	0.217531	0.217767	0.231572	0.217134	14	0.136429	0.139018	0.265717	0.265418	0.306605	0.306604	51	0.136428	0.139014	0.317156	0.317105	0.317573	0.317047
47	0.6	0.0326585	0.104485	0.213211	0.213716	0.229323	0.233888	14	0.136788	0.139354	0.265604	0.265419	0.305142	0.305374	64	0.136783	0.139219	0.320122	0.320021	0.320592	0.319813
48	0.48	0.0334984	0.103612	0.213173	0.213431	0.225713	0.234183	11	0.13679	0.139208	0.26704	0.266837	0.308908	0.310072	66	0.136788	0.139353	0.316373	0.31574	0.316262	0.316857
